# Supplementary material for: Temporal structure of mouse courtship vocalizations facilitates syllable labeling
Source: Commun Biol. 2020 Jun 26;3:333. doi: 10.1038/s42003-020-1053-7 (PMC7320152; doi:10.1038/s42003-020-1053-7)
Supplement: Supplementary file 2 — Supplementary Data 1 [file 42003_2020_1053_MOESM2_ESM.xlsx]

## Sheet: Figure 1
Panel C
x values	21.072	30.072	39.072	48.072	57.072	66.072	75.072	84.072	93.072	102.07	111.07	120.07	129.07	138.07	147.07	156.07	165.07	174.07	183.07	192.07	201.07	210.07	219.07	228.07	237.07	246.07
y values	0.14594	0.12107	0.091555	0.069091	0.054432	0.040768	0.037939	0.033196	0.032874	0.029634	0.024057	0.02141	0.016946	0.014957	0.01207	0.009697	0.0082179	0.0062317	0.0053526	0.0040894	0.0032523	0.0026163	0.0018752	0.0016562	0.0010981	0.0009091
Panel D
x values	16.384	22.384	28.384	34.384	40.384	46.384	52.384	58.384	64.384	70.384	76.384	82.384	88.384	94.384	100.38	106.38	112.38	118.38	124.38	130.38	136.38	142.38	148.38	154.38	160.38	166.38	172.38	178.38	184.38	190.38	196.38	202.38	208.38	214.38	220.38	226.38	232.38	238.38	244.38
y values	0.014931	0.03602	0.025644	0.021478	0.023925	0.043319	0.064978	0.077981	0.098996	0.10257	0.091614	0.069537	0.059374	0.043708	0.029497	0.024478	0.018649	0.014068	0.010849	0.0097942	0.0093313	0.0082001	0.008938	0.0090772	0.0091224	0.008482	0.0093139	0.009018	0.007417	0.0072395	0.0065051	0.0058925	0.0046709	0.0046117	0.0043124	0.0040096	0.0037729	0.0035919	0.005085
Panel E
x values	37.7	40.7	43.7	46.7	49.7	52.7	55.7	58.7	61.7	64.7	67.7	70.7	73.7	76.7	79.7	82.7	85.7	88.7	91.7	94.7	97.7	100.7	103.7	106.7	109.7	112.7	115.7	118.7	121.7	124.7
y values	0.00038908	0.0080982	0.010631	0.011809	0.018408	0.041034	0.048411	0.059391	0.071308	0.08728	0.10136	0.10886	0.10477	0.090988	0.07191	0.053777	0.037871	0.024361	0.01557	0.010683	0.0073772	0.0054406	0.0038601	0.0025389	0.0017849	0.0012288	0.00066826	0.00030775	7.25e-05	1.98e-05
Panel F
x values	1	2	3	4	5	6	7	8	9	10	11	12	13	14	15	16	17	18	19	20	21	22	23	24	25
y values	0.56361	0.2092	0.12112	0.079144	0.058305	0.043761	0.035749	0.028596	0.023525	0.019234	0.015864	0.013241	0.011206	0.0094102	0.008981	0.0078842	0.0058814	0.0050071	0.0045302	0.0041488	0.0033222	0.0036083	0.0026546	0.0024479	0.002734

## Sheet: Figure 2
Panel B
Label	1	2	3	4	5	6	7	8
iMSA	0.27153	0.26241	0.10633	0.099936	0.081853	0.078167	0.05216	0.047618
iVoICE	0.20629	0.20442	0.19294	0.16092	0.079845	0.054955	0.054807	0.045824
iMUPET	0.19262	0.16002	0.14763	0.12146	0.11509	0.10242	0.082765	0.077998
Panel C
Syllable pair	1	2	3	4	5	6	7	8	9	10	11	12	13	14	15	16	17	18	19	20	21	22	23	24	25	26	27	28	29	30	31	32	33	34	35	36	37	38	39	40	41	42	43	44	45	46	47	48	49
iMSA - actual	0.1115	0.067219	0.064379	0.10505	0.019927	0.02011	0.018467	0.018176	0.019557	0.019334	0.0089031	0.0088634	0.022962	0.022572	0.011024	0.010554	0.017309	0.015706	0.016342	0.01606	0.007296	0.0071169	0.012034	0.011294	0.010578	0.011616	0.0090026	0.007833	0.024549	0.011477	0.013044	0.037653	0.0081274	0.0080836	0.0087878	0.0097386	0.012726	0.01376	0.0048613	0.0052432	0.0167	0.0075744	0.0087838	0.015037	0.0099733	0.0098261	0.0028523	0.002542	0.0068902
iMSA - expected	0.07373	0.071252	0.071252	0.068857	0.028872	0.028872	0.027901	0.027901	0.027136	0.027136	0.026224	0.026224	0.022226	0.022226	0.021479	0.021479	0.021225	0.021225	0.020511	0.020511	0.014163	0.014163	0.013687	0.013687	0.01293	0.01293	0.012495	0.012495	0.011306	0.010626	0.010626	0.0099872	0.0087033	0.0087033	0.0083113	0.0083113	0.00818	0.00818	0.0078116	0.0078116	0.0066999	0.0063982	0.0063982	0.00611	0.0055461	0.0055461	0.0052127	0.0052127	0.0050631
iVoICE - actual	0.055304	0.045272	0.044838	0.072717	0.035465	0.035151	0.023455	0.023598	0.052751	0.026343	0.026196	0.018821	0.018749	0.035087	0.033958	0.045172	0.014333	0.013518	0.012444	0.012519	0.017325	0.017118	0.013943	0.013681	0.012921	0.013211	0.01127	0.011274	0.011831	0.011612	0.0087679	0.0090384	0.0091379	0.0096789	0.011	0.011891	0.0094601	0.0095038	0.0071687	0.0069976	0.0068385	0.0065083	0.0097823	0.0099255	0.0065242	0.0068584	0.006743	0.0064247	0.0094044
iVoICE - expected	0.042554	0.04217	0.04217	0.041789	0.039801	0.039801	0.039442	0.039442	0.037226	0.033195	0.033195	0.032896	0.032896	0.031048	0.031048	0.025895	0.016471	0.016471	0.016322	0.016322	0.015405	0.015405	0.012848	0.012848	0.011336	0.011336	0.011306	0.011306	0.011234	0.011234	0.011204	0.011204	0.010603	0.010603	0.010575	0.010575	0.0094527	0.0094527	0.0093675	0.0093675	0.0088432	0.0088432	0.0088413	0.0088413	0.0088195	0.0088195	0.0073739	0.0073739	0.0063752
iMUPET - actual	0.051434	0.033043	0.032649	0.020261	0.02108	0.039332	0.018829	0.017882	0.024203	0.024362	0.020209	0.020412	0.057003	0.016072	0.017015	0.017214	0.016135	0.018105	0.017186	0.0085252	0.0092174	0.01378	0.014011	0.012702	0.012444	0.011286	0.011935	0.010498	0.011994	0.008569	0.0090662	0.023789	0.01376	0.014119	0.01791	0.011473	0.011541	0.0057206	0.0059195	0.013617	0.014481	0.0071846	0.0074829	0.013566	0.013092	0.0029995	0.0035883	0.016533	0.010725
iMUPET - expected	0.037103	0.030823	0.030823	0.028436	0.028436	0.025605	0.023623	0.023623	0.023395	0.023395	0.02217	0.02217	0.021794	0.019729	0.019729	0.019435	0.019435	0.018417	0.018417	0.01793	0.01793	0.016991	0.016991	0.016389	0.016389	0.015942	0.015942	0.01512	0.01512	0.015024	0.015024	0.014751	0.013979	0.013979	0.013247	0.013244	0.013244	0.012481	0.012481	0.01244	0.01244	0.012218	0.012218	0.011788	0.011788	0.011515	0.011515	0.01049	0.010052
Panel D
Actual values	28563	15437	23276	3443	2342	19779	27108	29546
	15291	22679	26042	8852	13717	23787	28473	15853
	7930	7947	2550	1225	2293	7293	7808	7486
	2352	7652	5745	4445	7910	8605	6513	3410
	5442	3462	6014	553	756	3172	6114	4203
	1817	5482	5008	2734	2350	3553	5182	1002
	6839	11066	7178	1938	6430	11239	11118	4768
	2289	6710	5994	14640	6430	10317	8497	2057
Expected values	18320	21188	21430	9789	11132	22993	26581	18061
	19274	21739	22254	10132	11387	24129	27306	18473
	5585	6413	6302	2855	3193	6880	7928	5376
	5761	6481	6549	3127	3553	7208	8381	5572
	3755	4050	4401	1871	2211	4572	5206	3650
	3311	3814	3975	1765	1976	4220	4855	3212
	7390	8526	8751	4126	4491	9367	10686	7239
	7096	8151	8249	3790	4227	8591	10087	6743
[truncated: 15 more columns]

## Sheet: Figure 4
Panel A
Depth	0	1	2
iMSA	2.7071	2.5631	2.5069
iVoICE	2.7731	2.7136	2.6854
iMUPET	2.9377	2.8252	2.7827
Panel B
Depth	1	2
iMSA	0.16721	0.24295
iVoICE	0.06456	0.095703
iMUPET	0.12385	0.17758
Panel C
Syllable pair	1	2	3	4	5	6	7	8	9	10	11	12	13	14	15	16	17	18	19	20	21	22	23	24	25	26	27	28	29	30	31	32	33	34	35	36	37	38	39	40	41	42	43	44	45	46	47	48	49
iMSA	0.064013	-0.0056501	-0.0053572	-0.010608	-0.0022348	-0.0042578	-0.010995	-0.013875	-0.0094213	0.066534	-0.0050928	0.0010796	-0.0069821	-0.0030637	-0.01066	-0.0092413	-0.0056685	-0.0068235	0.019538	0.0018442	0.00090218	-0.0015828	0.00070668	-0.0033265	-0.010819	0.00050362	0.0040159	0.022006	-0.0022292	-0.0006733	-0.00080271	0.0081145	-0.0031314	-0.0070658	0.00046495	-0.0022302	0.01848	0.0018498	0.0084432	-0.0024812	-0.0052773	-0.0017953	-0.0013107	-0.00056786	0.0015655	0.010196	0.0030628	0.0065863	-0.011238
iMUPET	0.024234	0.0011858	-0.0056242	-0.0069416	-0.0047534	-0.0026997	-0.0099083	0.0033155	0.0014239	0.016402	0.0010024	0.0031018	0.001777	-0.00031259	-0.009144	-0.0030141	-0.0049855	0.0025419	0.01091	0.0051521	0.0052799	0.0027608	-0.005504	-0.0023757	-0.0066066	0.0050428	0.006275	0.050567	0.0040649	-0.00027031	-0.0058211	-0.0064385	-0.0036329	0.0031737	0.0063633	0.0034749	0.010851	0.0027486	-0.0055253	-0.0046699	-0.0024326	0.00020247	0.001983	-0.00093058	0.0019817	0.0077926	-0.0041639	-0.00044671	-0.0091032
[truncated: 15 more columns]

## Sheet: Figure 5
Panel A
Depth	0	1	2
8 clusters	2.9376	2.8254	2.783
16 clusters	3.9116	3.776	3.7058
32 clusters	4.8967	4.7208
48 clusters	5.4645	5.2598
64 clusters	5.8668	5.6363
Panel B
Number of clusters	8	16	32	48	64
Depth 1 values	0.12333	0.14242	0.18548	0.20868	0.23533
Number of clusters	8	16
Depth 2 values	0.17689	0.22174
Panel C
Number of clusters	8	16	32	48	64
Depth 1 values	0.041112	0.035605	0.037096	0.037364	0.039222
Number of clusters	8	16
Depth 2 values	0.058963	0.055436

## Sheet: Figure 7
Panel A
Iteration	80	160	240	320	400	480	560	640	720	800	880	960	1040	1120	1200	1280	1360	1440	1520	1600	1680	1760	1840	1920	2000	2080	2160	2240	2320	2400	2480	2560	2640	2720	2800	2880	2960	3040	3120	3200	3280	3360	3440	3520	3600	3680	3760	3840	3920
Train SIS for depth 1	0.12314	0.12862	0.13244	0.13917	0.14284	0.14478	0.1461	0.14793	0.15075	0.15247	0.15455	0.15544	0.15668	0.15794	0.1583	0.16067	0.16205	0.16251	0.16277	0.16339	0.16367	0.16444	0.16425	0.16425	0.16444	0.16454	0.16494	0.16484	0.16491	0.16508	0.16657	0.16668	0.16664	0.16668	0.16715	0.16707	0.1671	0.16653	0.1667	0.16607	0.16546	0.16636	0.16659	0.16626	0.16628	0.16657	0.16735	0.16613	0.16686
Test SIS for depth 1	0.12523	0.12878	0.13359	0.1396	0.14366	0.14439	0.14579	0.14687	0.14977	0.15029	0.15288	0.15357	0.15461	0.15581	0.15718	0.15811	0.15843	0.15842	0.15929	0.15929	0.15979	0.15933	0.15975	0.16012	0.16029	0.15919	0.15993	0.16006	0.15922	0.1605	0.16122	0.16083	0.16074	0.16102	0.16111	0.16104	0.1609	0.16075	0.16065	0.16047	0.16061	0.16085	0.16105	0.1614	0.16109	0.16174	0.16089	0.16157	0.16064
iMSA value	0.1696
iMUPET value	0.1252
Iteration	80	160	240	320	400	480	560	640	720	800	880	960	1040	1120	1200	1280	1360	1440	1520	1600	1680	1760	1840	1920	2000	2080	2160	2240	2320	2400	2480	2560	2640	2720	2800	2880	2960	3040	3120	3200	3280	3360	3440	3520	3600	3680	3760	3840	3920
Train SIS for depth 2	0.1775	0.18367	0.18813	0.19557	0.20122	0.20279	0.20489	0.2075	0.21036	0.21199	0.21486	0.21582	0.21598	0.21716	0.21831	0.2206	0.22226	0.22195	0.22299	0.22286	0.22362	0.2246	0.22391	0.22356	0.22444	0.22526	0.22481	0.22422	0.22458	0.22476	0.2257	0.22631	0.22615	0.22608	0.22633	0.2264	0.22564	0.22575	0.22575	0.22494	0.22491	0.22591	0.22606	0.22594	0.22566	0.22549	0.22641	0.22552	0.22617
Test SIS for depth 2	0.17905	0.18412	0.18971	0.19651	0.20061	0.20105	0.20355	0.20461	0.20813	0.21018	0.21332	0.21399	0.21461	0.21582	0.21791	0.21898	0.2187	0.21806	0.21988	0.21984	0.22025	0.22039	0.22036	0.22077	0.22134	0.22004	0.22086	0.2211	0.22005	0.2205	0.22196	0.22102	0.22076	0.22142	0.22088	0.22137	0.22137	0.22116	0.22164	0.22105	0.2209	0.22129	0.22154	0.22216	0.22205	0.22264	0.22136	0.2224	0.22207
iMSA value	0.2473
iMUPET value	0.179
Panel B
Label	1	2	3	4	5	6	7	8
Probability	0.2447	0.2247	0.1594	0.1367	0.1081	0.052	0.0395	0.0349
Syllable pair	1	2	3	4	5	6	7	8	9	10	11	12	13	14	15	16	17	18	19	20	21	22	23	24	25	26	27	28	29	30	31	32	33	34	35	36	37	38	39	40	41	42	43	44	45	46	47	48	49
Actual probability	0.082961	0.053073	0.055567	0.076373	0.023443	0.024569	0.04226	0.047308	0.020141	0.020917	0.014898	0.015515	0.029017	0.028905	0.074209	0.020376	0.018697	0.0066038	0.0079285	0.051096	0.0080876	0.0084098	0.012535	0.012102	0.012086	0.012348	0.0087838	0.0090066	0.020667	0.0086525	0.0091458	0.0062099	0.0062378	0.0062935	0.0070652	0.0039623	0.0041015	0.0072164	0.0082666	0.009484	0.0095874	0.0030672	0.0026216	0.0061304	0.0064327	0.0045152	0.0046903	0.0079683	0.0083223
Expected probability	0.059857	0.05498	0.05498	0.0505	0.038998	0.038998	0.03582	0.03582	0.033438	0.033438	0.030714	0.030714	0.026455	0.026455	0.025408	0.0243	0.0243	0.021786	0.021786	0.01868	0.017236	0.017236	0.014779	0.014779	0.012731	0.012731	0.011694	0.011694	0.011693	0.0096668	0.0096668	0.0088792	0.0088792	0.0085304	0.0085304	0.0082947	0.0082947	0.0078354	0.0078354	0.0071122	0.0071122	0.0062981	0.0062981	0.005627	0.005627	0.0055577	0.0055577	0.0054002	0.0054002
Panel C
Syllables pair	1	2	3	4	5	6	7	8	9	10	11	12	13	14	15	16	17	18	19	20	21	22	23	24	25	26	27	28	29	30	31	32	33	34	35	36	37	38	39	40	41	42	43	44	45	46	47	48	49
SIS contribution	0.039068	-0.0027031	-0.0013836	-0.017212	-0.0027614	-0.00090735	-0.01473	0.0038687	0.00085171	0.045577	-0.0032034	0.01008	-0.00085684	-0.0036264	-0.01555	-0.005177	-0.00073094	-0.0031775	0.0016442	-0.0031837	0.0010149	0.0015321	0.0044722	0.00068791	-0.016376	0.018986	-0.0033149	0.11475	-0.0013532	-0.0042232	-0.011372	-0.0088289	-0.0019209	0.00063889	0.00064043	-0.0011483	0.0020954	0.00057742	0.0021202	-0.00046914	-0.00054419	-0.0033929	0.0018505	-0.0041673	0.00088618	0.0027111	0.0039378	0.00075781	-0.014157
Panel D
Depth	1	2
iMSA values	0.16721	0.24295
iVoICE values	0.06456	0.095703
iMUPET values	0.12385	0.17758
SIM values	0.172	0.23184
[truncated: 253 more columns]
